# Supplementary material for: Design Optimization of Printed Multi-Layered Electroactive Actuators Used for Steerable Guidewire in Micro-Invasive Surgery
Source: Materials (Basel). 2024 May 2;17(9):2135. doi: 10.3390/ma17092135 (PMC11085776; doi:10.3390/ma17092135)
Supplement: Supplementary file 1 [file materials-17-02135-s001.zip]

Archive with 1 entries (1 files):
- materials-2952837-supplementary.pdf
